# Supplementary material for: Lactylation of Histone H3k18 and Egr1 Promotes Endothelial Glycocalyx Degradation in Sepsis‐Induced Acute Lung Injury
Source: Adv Sci (Weinh). 2024 Dec 25;12(7):2407064. doi: 10.1002/advs.202407064 (PMC11831459; doi:10.1002/advs.202407064)
Supplement: Supplementary file 2 — Supporting Table [file ADVS-12-2407064-s001.zip]

Archive with 3 entries (3 files):
- Supporting Materials-Table S3.xlsx
- Supporting Materials-Table S4.xlsx
- Supporting Materials-Table S5.xlsx
