# Supplementary material for: Lactylation of Histone H3k18 and Egr1 Promotes Endothelial Glycocalyx Degradation in Sepsis‐Induced Acute Lung Injury
Source: Adv Sci (Weinh). 2024 Dec 25;12(7):2407064. doi: 10.1002/advs.202407064 (PMC11831459; doi:10.1002/advs.202407064)
Supplement: Supplementary file 2 — Supporting Table [file ADVS-12-2407064-s001.zip › Supporting Materials-Table S3.xlsx]

## Sheet: Sheet1
Sequence	Mass	Mass Fractional Part	Protein Groups	Proteins	Unique (Groups)	Unique (Proteins)	Latylation(K)	Missed cleavages	Identification type R3782_A	Experiment R3782_A	Retention time	Calibrated retention time	Charges	PEP	MS/MS scan number	Raw file	Score	Delta score	Intensity	Intensity R3782_A	Reverse	Potential contaminant	id	Protein group IDs	Peptide ID	Evidence IDs	MS/MS IDs	Best MS/MS	Latylation(K) site IDs	MS/MS Count
EIAQDFK	849.423	0.423233	1	sp|P68433|H31_MOUSEHistoneH3.1COS=MusmusculusOX=10090GN=H3c1PE=3SV=3	yes	yes	0	0	By MS/MS	2	32.372	32.372	2	3.1524e-05	18902	R3782_A	16.927	16.927	263300	263300			3	1	3	3;4	3;4	4		1
EIAQDFKTDLR	1334.68	0.68303	1	sp|P68433|H31_MOUSEHistoneH3.1COS=MusmusculusOX=10090GN=H3c1PE=3SV=3	yes	yes	0	1	By MS/MS	3	44.295	44.295	2;3	0.010154	40788	R3782_A	0	0	997770	997770			4	1	4	5;6;7	5;6;7;8;9	9		5
KSAPATGGVK	930.513	0.513445	1	sp|P68433|H31_MOUSEHistoneH3.1COS=MusmusculusOX=10090GN=H3c1PE=3SV=3	yes	yes	0	1	By MS/MS	2	27.485	27.485	2	0.008823	7311	R3782_A	7.5676	0	5205600	5205600			17	1	17	25;26	28;29;30;31	28		4
KSAPATGGVKK	1058.61	0.608408	1	sp|P68433|H31_MOUSEHistoneH3.1COS=MusmusculusOX=10090GN=H3c1PE=3SV=3	yes	yes	0	2	By MS/MS	2	21.246	21.246	2;3	0.0090138	25748	R3782_A	0	0	133440	133440			18	1	18	27;28	32;33	33		2
LPFQRLVREIAQDFK	1859.04	0.0417522	1	sp|P68433|H31_MOUSEHistoneH3.1COS=MusmusculusOX=10090GN=H3c1PE=3SV=3	yes	yes	0	2	By MS/MS	1	39.358	39.358	3	0.016584	23933	R3782_A	0	0	0	0			19	1	19	29	34	34		1
PGTVALR	712.423	0.423173	1	sp|P68433|H31_MOUSEHistoneH3.1COS=MusmusculusOX=10090GN=H3c1PE=3SV=3	yes	yes	0	0	By MS/MS	4	27.363	27.363	2	0.013012	18298	R3782_A	7.1248	7.1248	489710	489710			27	1	27	49;50;51;52	56;57;58;59	57		3
PGTVALREIR	1110.65	0.650942	1	sp|P68433|H31_MOUSEHistoneH3.1COS=MusmusculusOX=10090GN=H3c1PE=3SV=3	yes	yes	0	1	By MS/MS	2	56.827	56.827	2;3	0.0086396	32326	R3782_A	0	0	0	0			28	1	28	53;54	60;61	60		2
PGTVALREIRR	1266.75	0.752053	1	sp|P68433|H31_MOUSEHistoneH3.1COS=MusmusculusOX=10090GN=H3c1PE=3SV=3	yes	yes	0	2	By MS/MS	2	26.989	26.989	3	0.011029	5682	R3782_A	0	0	0	0			29	1	29	55;56	62;63	62		2
SAPATGGVK	802.418	0.418482	1	sp|P68433|H31_MOUSEHistoneH3.1COS=MusmusculusOX=10090GN=H3c1PE=3SV=3	yes	yes	0	0	By MS/MS	12	28.345	28.345	2	0.0016994	5637	R3782_A	14.782	14.782	62262000	62262000			38	1	38	76;77;78;79;80;81;82;83;84;85;86;87	84;85;86;87;88;89;90;91;92;93;94;95;96;97;98;99;100	86		17
SAPATGGVKK	930.513	0.513445	1	sp|P68433|H31_MOUSEHistoneH3.1COS=MusmusculusOX=10090GN=H3c1PE=3SV=3	yes	yes	0	1	By MS/MS	4	22.669	22.669	2	0.011067	16171	R3782_A	2.6794	0	525140	525140			39	1	39	88;89;90;91	101;102;103;104	104		4
SAPSTGGVKKPHR	1320.73	0.726232	1	sp|P68433|H31_MOUSEHistoneH3.1COS=MusmusculusOX=10090GN=H3c1PE=3SV=3	yes	yes	0	2	By MS/MS	1	14.292	14.292	3	0.017369	6606	R3782_A	2.6344	2.6344	0	0			40	1	40	92	105	105		1
STELLIR	830.486	0.486168	1	sp|P68433|H31_MOUSEHistoneH3.1COS=MusmusculusOX=10090GN=H3c1PE=3SV=3	yes	yes	0	0	By MS/MS	4	40.91	40.91	2	2.2498e-34	25103	R3782_A	31.935	31.935	2202000	2202000			44	1	44	100;101;102;103	113;114;115;116	113		4
STGGKAPR	772.419	0.419151	1	sp|P68433|H31_MOUSEHistoneH3.1COS=MusmusculusOX=10090GN=H3c1PE=3SV=3	yes	yes	0	1	By MS/MS	1	28.472	28.472	2	0.013591	16018	R3782_A	2.1845	2.1845	0	0			45	1	45	104	117	117		1
STGGKAPRK	900.514	0.514114	1	sp|P68433|H31_MOUSEHistoneH3.1COS=MusmusculusOX=10090GN=H3c1PE=3SV=3	yes	yes	1	2	By MS/MS	1	19.927	19.927	2	0.0025335	10207	R3782_A	8.3405	5.3337	0	0			46	1	46	105	118	118		1
YQKSTELLIRK	1377.8	0.798	1	sp|P68433|H31_MOUSEHistoneH3.1COS=MusmusculusOX=10090GN=H3c1PE=3SV=3	yes	yes	0	2	By MS/MS	2	63.72	63.72	3	0.011029	42488	R3782_A	0	0	0	0			52	1	52	111;112	124;125	124		2
