# Supplementary material for: Lactylation of Histone H3k18 and Egr1 Promotes Endothelial Glycocalyx Degradation in Sepsis‐Induced Acute Lung Injury
Source: Adv Sci (Weinh). 2024 Dec 25;12(7):2407064. doi: 10.1002/advs.202407064 (PMC11831459; doi:10.1002/advs.202407064)
Supplement: Supplementary file 2 — Supporting Table [file ADVS-12-2407064-s001.zip › Supporting Materials-Table S4.xlsx]

## Sheet: Sheet1
Reagents & Antibodies	Source	Identifier
Reagents
L-(+)-Lactic acid	Sigma	L6402
sodium L-lactate	Sigma	71718
sodium oxamate	Sigma	O2751
E.coli-LPS	Sigma	L2630
α-Cyano-4-hydroxycinnamic acid	Sigma	476870
C646	Sigma	382113
SDS	Sigma	436143
Garcinol	MedChemExpress	HY-107569
Basement Membrane Matrix	MedChemExpress	HY-K6001
Actinomycin D	Sigma	A9415
Rotenone	Sigma	R8875
Evans blue	Sigma	E2129
Endothelial cell-derived growth factor	ScienCell	1052
Giemsa staining	Beyotime	C0131
Sucrose	Sigma	573113
Sodium cacodylate	Sigma	C0250
Lanthanum nitrate	Sigma	203548
Alcian blue 8GX	Sigma	A5268
MgCl2 solution	Sigma	M1028
Protease Inhibitor Cocktail	Roche	11873580001
Urea	Sigma	U1250
Trichostatin A (TSA)	Sigma	T1952
Nicotinamide	MedChemExpress	HY-B0150
Iodoacetamide	Sigma	I6125
Tris-HCl	MedChemExpress	HY-D0227F
NP-40 Lysis Buffer	MedChemExpress	HY-K1002
Lactyl-CoA	MedChemExpress	HY-141540
Sodium butyrate	MedChemExpress	HY-B0350A
L-Dithiothreitol	MedChemExpress	HY-15917A
Ammonium bicarbonate	Sigma	A6141
TEAB	Sigma	T7408
Urea	Amresco	M123
DTT	Amresco	M109
Antibodies
Anti-HA Tag	Proteintech	66006-2-Ig
Anti-CD31	Servicebio	GB12063-100
Anti-HIF-1α	Proteintech	20960-1-AP
Anti-HK3	Proteintech	67803-1-Ig
Anti-PFKFB3	Proteintech	13763-1-AP
Anti-PKM2	Proteintech	15822-1-AP
Anti-LDHA	Cell Singaling	2012S
Anti-HSPG2	Abcam	ab315029
Anti-Syndecan-1	Proteintech	10593-1-AP
Anti-HPSE	Proteintech	24529-1-AP
Anti-Vinculin	Proteintech	66305-1-Ig
Anti-Acetyllysine	PTM Bio	PTM-105RM
Anti-L-Lactyl Lysine	PTM Bio	PTM-1401RM
Anti-L-Lactyl-Histone H3 (Lys18)	PTM Bio	PTM-1406RM
Anti-L-Lactyl-Histone H3 (Lys18)	PTM Bio	PTM-1427RM
Anti-Acetyl-Histone H3 (Lys18)	PTM Bio	PTM-114RM
Anti-TBP	Proteintech	66166-1-Ig
Anti-EGR1	Cell Singaling	4154S
Anti-EGR1	Abcam	ab300449
Anti-ZO1	Abcam	ab276131
Anti-VE-cadherin	Proteintech	27956-1-AP
Anti-Occludin	Proteintech	27260-1-AP
Anti-IgG	Proteintech	30000-0-AP
Anti-Importin subunit alpha	Abcam	ab307438
Anti-Histone-H3	Proteintech	17168-1-AP
Anti-p300	Cell Singaling	57625
Anti-CBP	Cell Singaling	7389
Anti-KAT2B	Abmart	T58354
Anti-beta-actin	Proteintech	81115-1-RR
Anti-GAPDH	Proteintech	60004-1-Ig
Anti-DDDDK tag	Proteintech	66008-4-Ig
Anti-GST	Proteintech	66001-2-Ig
Anti-His	Proteintech	66005-1-Ig
CoraLite488-conjugated Goat Anti-Mouse IgG	Proteintech	SA00013-1
CoraLite488-conjugated Goat Anti-Rabbit IgG(H+L)	Proteintech	SA00013-2
CoraLite594-conjugated Goat Anti-Rabbit IgG(H+L)	Proteintech	SA00013-4
CoraLite594-conjugated Goat Anti-Mouse IgG(H+L)	Proteintech	SA00013-3
Mouse Anti-Rabbit lgG HRP (avoid heavy chain)	Abmart	M21006
HRP-conjugated Affinipure Goat Anti-Rabbit IgG(H+L)	Proteintech	SA00001-2
HRP-conjugated Affinipure Goat Anti-Mouse IgG(H+L)	Proteintech	SA00001-1
