# Supplementary material for: Lactylation of Histone H3k18 and Egr1 Promotes Endothelial Glycocalyx Degradation in Sepsis‐Induced Acute Lung Injury
Source: Adv Sci (Weinh). 2024 Dec 25;12(7):2407064. doi: 10.1002/advs.202407064 (PMC11831459; doi:10.1002/advs.202407064)
Supplement: Supplementary file 2 — Supporting Table [file ADVS-12-2407064-s001.zip › Supporting Materials-Table S5.xlsx]

## Sheet: Sheet1
	F	R
HIF-1α	GATGACGGCGACATGGTTTAC	CTCACTGGGCCATTTCTGTGT
HK3	CACGGGGTCCTCTTTGATGG	CGCACACATATTGCACCAGTTC
PFKFB3	CCCAGAGCCGGGTACAGAA	GGGGAGTTGGTCAGCTTCG
PKM2	GCCGCCTGGACATTGACTC	CCATGAGAGAAATTCAGCCGAG
LDHA	TGTCTCCAGCAAAGACTACTGT	GACTGTACTTGACAATGTTGGGA
Syndecan-1	CTTTGTCACGGCAGACACCTT	GACAGAGGTAAAAGCAGTCTCG
MMP9	CTGGACAGCCAGACACTAAAG	CTCGCGGCAAGTCTTCAGAG
ADAM10	ATGGTGTTGCCGACAGTGTTA	GTTTGGCACGCTGGTGTTTTT
ADAM17	ACCACTTTGGTGCCTTTCGT	GTCGCAGACTGTAGATCCCTT
HPSE	ACCGACGACGTGGTAGACTT	GCAGGAGATAAGCCTCTAGCC
EGR1	AGACGAGTTATCCCAGCCAAA	GGTCGGAGGATTGGTCATGC
HPSE-promoter	CATCTCTGCTTCGGAGGACT	TAGCACACACAGCAAGCATC
EGR1-promoter	ACAGGCACTCTCTGCTTTCT	GCAAGCAGTGAAGCCCTATC
GAPDH	TGGCCTTCCGTGTTCCTAC	GAGTTGCTGTTGAAGTCGCA
